# Supplementary material for: Mild-to-moderate iodine deficiency among pregnant women in Ireland: data from a large prospective pregnancy cohort
Source: Eur J Nutr. 2025 May 9;64(4):173. doi: 10.1007/s00394-025-03692-z (PMC12064593; doi:10.1007/s00394-025-03692-z)
Supplement: Supplementary file 1 — Supplementary Material 1 [file 394_2025_3692_MOESM1_ESM.xlsx]

## Sheet: Table 1. UIC and Demographics
Table 1. Urinary iodine concentration (UIC) (µg/L) at 15 weeks of gestation across demographic and lifestyle characteristics in participants of the Improved Pregnancy Outcomes by Early Detection (IMPROvED) Study (n 1350)
		n (%)	UIC (µg/L)		P
Variable			Median	(IQR)
UIC (µg/L)		1350	125	(74, 208)
Age (years)
	<35	1147 (85.0)	126	(75, 205)	0.583
	≥35	203 (15.0)	123	(69, 231)
Ethnicity
	White European	1319 (97.7)	126	(74, 208)	0.765
	South Asian or East Asian	26 (2.3)	125	(73, 186)
Level of education
	University	957 (70.9)	129	(73, 210)	0.265
	Secondary	393 (29.1)	118	(75, 203)
Relationship status
	Married/in relationship	1260 (93.3)	126	(73, 208)	0.754
	Single	90 (6.7)	124	(77, 230)
Employment status
	Employed	1251 (92.7)	124	(73, 206)	0.046
	Unemployed	99 (7.3)	143	(86, 246)
Annual household income
	< € 21,000	121 (9.4)	123	(82, 217)	0.865
	≥ € 21,000	1169 (90.6)	127	(74, 208)
	< € 64,000	702 (54.4)	122	(74, 194)	0.068
	≥ € 64,000	588 (45.6)	132	(75, 224)
Type of maternity health care
	Public	1307 (96.8)	125	(73, 208)	0.179
	Private	43 (3.2)	138	(91, 233)
BMI (kg/m2) at 15 weeks' gestation
	< 25.0	759 (56.3)	129	(77, 217)	0.066
	≥ 25.0	589 (43.7)	121	(70, 196)
Iodine-containing nutritional supplement use in the first trimester
	Supplement user	908 (67.3)	135	(79, 220)	<0.001
	Non-supplement user	442 (32.7)	109	(65, 175)
Cigarette smoking prior to pregnancy
	Smoker	374 (27.7)	122	(72, 199)	0.585
	Non-smoker	976 (72.3)	127	(74, 211)
Cigarette smoking during pregnancy
	Smoker	103 (7.6)	115	(68, 197)	0.396
	Non-smoker	1247 (92.4)	127	(74, 209)
Alcohol consumption prior to pregnancy
	Consumer	1210 (89.6)	126	(74, 208)	0.884
	Non-consumer	140 (10.4)	123	(67, 215)
Alcohol consumption during pregnancy
	Consumer	34 (2.5)	135	(60, 238)	0.634
	Non-consumer	1316 (97.5)	125	(74, 208)
Season of sampling
	Winter	735 (54.4)	136	(79, 221)	<0.001
	Summer	615 (45.6)	113	(66, 197)

## Sheet: Table 2. Logistic ICR
Table 2. Sociodemographic and lifestyle determinants of iodine-to-creatinine ratio (I:Cr) at 15 weeks' gestation below 150 µg/g (n 428)
Variable	Category	n	OR (95% CI)	P
Nutritional supplement use	Non-supplement user	126	Reference	<0.001
	Iodine-containing supplement user	302	0.29 (0.18, 0.46)
Season of sampling	Summer	200	Reference	<0.001
	Winter	228	0.43 (0.28, 0.68)
Univesity education	No	106	Reference	<0.001
	Yes	322	0.38 (0.22, 0.68)
Age (years)	-	-	0.93 (0.88, 0.99)	0.014
BMI (kg/m2) at 15 weeks' gestation	-	-	1.06 (1.01, 1.11)	0.027
Cigarette smoking during pregnancy	Non-smoker	392	Reference	0.214
	Smoker	36	1.70 (0.74, 3.95)
Household income (annual)	≥ € 64,000	208	Reference	0.368
	< € 64,000	220	1.25 (0.77, 2.02)
Relationship status	Married or in relationship	404	Reference	0.727
	Single	24	1.19 (0.45, 3.11)
OR, odds ratio; 95% CI, 95% confidence intervals

## Sheet: Supplemental 1
Supplemental Table 1. Urinary iodine concentration (UIC) (µg/L) at 11 weeks of gestation across demographic and lifestyle characteristics in participants of the Improved Pregnancy Outcomes by Early Detection (IMPROvED) Study (n 373)
		UIC (µg/L)
Variable		n (%)	Median	(IQR)	P
UIC (µg/L)		373	128	(76, 201)
Age (years)
	<35	324 (86.8)	128	(78, 203)	0.788
	≥35	49 (13.2)	144	(64, 183)
Ethnicity
	White European	364 (97.8)	129	(76, 202)	0.539
	South Asian or East Asian	8 (2.2)	104	(74, 193)
Level of education
	University	255 (68.4)	130	(78, 197)	0.888
	Secondary	118 (31.6)	125	(73, 212)
Relationship status
	Married/in relationship	346 (92.8)	129	(74, 198)	0.712
	Single	27 (7.2)	117	(88, 221)
Employment status
	Employed	350 (93.8)	126	(71, 198)	0.073
	Unemployed	23 (6.2)	146	(128, 215)
Annual household income
	< € 21,000	36 (9.7)	111	(60, 163)	0.238
	≥ € 21,000	299 (80.2)	130	(78, 203)
	< € 64,000	197 (52.8)	125	(70, 191)	0.366
	≥ € 64,000	156 (41.8)	130	(80, 211)
Type of maternity health care
	Public	356 (95.4)	129	(75, 202)	0.932
	Private	17 (4.6)	124	(82, 180)
BMI (kg/m2) at 15 weeks' gestation
	< 25.0	208 (55.9)	134	(80, 205)	0.267
	≥ 25.0	164 (44.1)	123	(68, 193)
Iodine-containing nutritional supplement use in the first trimester
	Supplement user	227 (60.9)	144	(81, 220)	0.003
	Non-supplement user	146 (39.1)	115	(65, 166)
Cigarette smoking prior to pregnancy
	Smoker	97 (26.0)	137	(74, 206)	0.895
	Non-smoker	276 (74.0)	126	(78, 197)
Cigarette smoking during pregnancy
	Smoker	30 (8.1)	154	(53, 291)	0.384
	Non-smoker	343 (91.9)	127	(77, 195)
Alcohol consumption prior to pregnancy
	Consumer	333 (89.3)	126	(73, 190)	0.057
	Non-consumer	40 (10.7)	180	(97, 255)
Alcohol consumption during pregnancy
	Consumer	8 (2.1)	86	(64, 140)	0.046
	Non-consumer	365 (97.9)	129	(78, 203)
Season of sampling
	Winter	189 (50.7)	137	(78, 217)	0.174
	Summer	184 (49.3)	125	(74, 183)
